# Supplementary material for: Description of Perithreticusneglectus sp. n. from the West Usambara Mountains, Tanzania (Diptera, Psychodidae)
Source: Biodivers Data J. 2022 May 5;10:e81205. doi: 10.3897/BDJ.10.e81205 (PMC9848513; doi:10.3897/BDJ.10.e81205)
Supplement: XML Treatment for Perithreticus neglectus [file BDJ.10.e81205-treatment1.xml]

<!DOCTYPE tp:taxon-treatment
  PUBLIC "-//TaxonX//DTD Taxonomic Treatment Publishing DTD v0 20100105//EN" "tax-treatment-NSO.dtd">
<tp:taxon-treatment xmlns:tp="http://www.plazi.org/taxpub"><tp:treatment-meta><mixed-citation publication-type="journal"><person-group><name><surname>Kvifte</surname><given-names>Gunnar Mikalsen</given-names></name></person-group><article-title>Description of <italic><tp:taxon-name><tp:taxon-name-part taxon-name-part-type="genus" reg="Perithreticus">Perithreticus</tp:taxon-name-part><tp:taxon-name-part taxon-name-part-type="species" reg="neglectus">neglectus</tp:taxon-name-part></tp:taxon-name></italic> sp. n. from the West Usambara Mountains, Tanzania (<tp:taxon-name><tp:taxon-name-part taxon-name-part-type="order">Diptera</tp:taxon-name-part></tp:taxon-name>, <tp:taxon-name><tp:taxon-name-part taxon-name-part-type="family">Psychodidae</tp:taxon-name-part></tp:taxon-name>)</article-title><source>Biodivers Data J</source><day>05</day><month>05</month><year>2022</year><volume>10</volume><pub-id pub-id-type="doi">10.3897/BDJ.10.e81205</pub-id></mixed-citation></tp:treatment-meta><tp:nomenclature><tp:taxon-name>
            <object-id xmlns:xlink="http://www.w3.org/1999/xlink" content-type="arpha" xlink:type="simple">E57E4E34-C603-54C0-A95C-376F23B4106E</object-id>
            <tp:taxon-name-part taxon-name-part-type="genus">Perithreticus</tp:taxon-name-part>
            <tp:taxon-name-part taxon-name-part-type="species">neglectus</tp:taxon-name-part>
            <object-id xmlns:xlink="http://www.w3.org/1999/xlink" content-type="zoobank" xlink:type="simple" object-id-type="ZooBank">0C6FEF11-AC20-413F-9167-A16A38322558</object-id>
          </tp:taxon-name><tp:taxon-authority>Kvifte, 2022</tp:taxon-authority><tp:taxon-status xmlns:xlink="http://www.w3.org/1999/xlink" xlink:type="simple">sp. n.</tp:taxon-status></tp:nomenclature><tp:treatment-sec sec-type="materials"><title>Materials</title><list list-type="alpha-lower" list-content="occurrences"><list-item><p><bold>Type status:</bold> <named-content xmlns:xlink="http://www.w3.org/1999/xlink" content-type="dwc:typeStatus" xlink:type="simple">Holotype</named-content>. <bold>Occurrence:</bold> catalogNumber: <named-content xmlns:xlink="http://www.w3.org/1999/xlink" content-type="dwc:catalogNumber" xlink:type="simple">B-10800.</named-content>; <bold>Taxon:</bold> scientificName: <named-content xmlns:xlink="http://www.w3.org/1999/xlink" content-type="dwc:scientificName" xlink:type="simple"><tp:taxon-name><tp:taxon-name-part taxon-name-part-type="genus" reg="Perithreticus">Perithreticus</tp:taxon-name-part><tp:taxon-name-part taxon-name-part-type="species" reg="neglectus">neglectus</tp:taxon-name-part></tp:taxon-name> Kvifte, 2022</named-content>; order: <named-content xmlns:xlink="http://www.w3.org/1999/xlink" content-type="dwc:order" xlink:type="simple"><tp:taxon-name><tp:taxon-name-part taxon-name-part-type="order">Diptera</tp:taxon-name-part></tp:taxon-name></named-content>; family: <named-content xmlns:xlink="http://www.w3.org/1999/xlink" content-type="dwc:family" xlink:type="simple"><tp:taxon-name><tp:taxon-name-part taxon-name-part-type="family">Psychodidae</tp:taxon-name-part></tp:taxon-name></named-content>; genus: <named-content xmlns:xlink="http://www.w3.org/1999/xlink" content-type="dwc:genus" xlink:type="simple"><tp:taxon-name><tp:taxon-name-part taxon-name-part-type="genus">Perithreticus</tp:taxon-name-part></tp:taxon-name></named-content>; specificEpithet: <named-content xmlns:xlink="http://www.w3.org/1999/xlink" content-type="dwc:specificEpithet" xlink:type="simple"><tp:taxon-name><tp:taxon-name-part taxon-name-part-type="genus" reg="Perithreticus"/><tp:taxon-name-part taxon-name-part-type="species" reg="neglectus">neglectus</tp:taxon-name-part></tp:taxon-name></named-content>; <bold>Location:</bold> continent: <named-content xmlns:xlink="http://www.w3.org/1999/xlink" content-type="dwc:continent" xlink:type="simple">Africa</named-content>; country: <named-content xmlns:xlink="http://www.w3.org/1999/xlink" content-type="dwc:country" xlink:type="simple">Tanzania</named-content>; stateProvince: <named-content xmlns:xlink="http://www.w3.org/1999/xlink" content-type="dwc:stateProvince" xlink:type="simple">Tanga</named-content>; locality: <named-content xmlns:xlink="http://www.w3.org/1999/xlink" content-type="dwc:locality" xlink:type="simple">Mazumbai forest reserve</named-content>; verbatimLocality: <named-content xmlns:xlink="http://www.w3.org/1999/xlink" content-type="dwc:verbatimLocality" xlink:type="simple">Tanzania: Tanga Region, W. Usambara Mts., Mazumbai, Loc. B</named-content>; decimalLatitude: <named-content xmlns:xlink="http://www.w3.org/1999/xlink" content-type="dwc:decimalLatitude" xlink:type="simple">-4.800</named-content>; decimalLongitude: <named-content xmlns:xlink="http://www.w3.org/1999/xlink" content-type="dwc:decimalLongitude" xlink:type="simple">38.500</named-content>; geodeticDatum: <named-content xmlns:xlink="http://www.w3.org/1999/xlink" content-type="dwc:geodeticDatum" xlink:type="simple">WGS8</named-content>; <bold>Identification:</bold> identifiedBy: <named-content xmlns:xlink="http://www.w3.org/1999/xlink" content-type="dwc:identifiedBy" xlink:type="simple">Kvifte, Gunnar Mikalsen</named-content>; <bold>Event:</bold> samplingProtocol: <named-content xmlns:xlink="http://www.w3.org/1999/xlink" content-type="dwc:samplingProtocol" xlink:type="simple">Malaise trap</named-content>; year: <named-content xmlns:xlink="http://www.w3.org/1999/xlink" content-type="dwc:year" xlink:type="simple">1990</named-content>; month: <named-content xmlns:xlink="http://www.w3.org/1999/xlink" content-type="dwc:month" xlink:type="simple">11</named-content>; day: <named-content xmlns:xlink="http://www.w3.org/1999/xlink" content-type="dwc:day" xlink:type="simple">3</named-content>; verbatimEventDate: <named-content xmlns:xlink="http://www.w3.org/1999/xlink" content-type="dwc:verbatimEventDate" xlink:type="simple">03/11/1990</named-content>; fieldNumber: <named-content xmlns:xlink="http://www.w3.org/1999/xlink" content-type="dwc:fieldNumber" xlink:type="simple">B</named-content>; <bold>Record Level:</bold> institutionCode: <named-content xmlns:xlink="http://www.w3.org/1999/xlink" content-type="dwc:institutionCode" xlink:type="simple">ZMUB</named-content></p></list-item></list></tp:treatment-sec><tp:treatment-sec sec-type="Description"><title>Description</title><p><bold>Adult male (n=1). Head</bold> (Fig. <xref ref-type="fig" rid="F7666120">1</xref>A) longer than wide; vertex about a fifth of total head length; eye bridge of four facet rows, separated by 0.5 facet diameters; with single row of 8-9 postocular setae; interocular area slightly broader anteriorly; interocular suture triangular; frontal patch of setae alveoli crown-shaped with median posterior extension reaching anteriormost row of eye bridge; length of first palp segment 67.5, other palpomeres not preserved; labellum bulbous and setose; only single antenna with three flagellomeres preserved in specimen (Fig. <xref ref-type="fig" rid="F7666120">1</xref>B), scape stoutly barrell-shaped, of equal width; pedicel stout spheroid, wider than long; flagellomeres 1-3 symmetrical nodiform with paired ascoid insertions, ascoids lost; length of scape, pedicel and first three flagellomeres 70, 62.5, 130, 125, 125; <bold>Thorax</bold> with anepisternum with trapezoid hair patch, anterior spiracle with prolonged U-shaped posterior suture delimiting it from anepisternal hair patch; anepimeron triangular with sinusoid lower margin, ventral suture of anepimeron reaching about halfway into sclerite; posterior spiracle with operculum evenly setose; mid-coxa with anteromesal field of setae; <bold>Wing</bold> (Fig. <xref ref-type="fig" rid="F7666120">1</xref>C) elipsoid, 2.25 mm long, 0.75 mm wide; membrane only with micropilosity; area between C and R<sub>1</sub> infuscate; hyaline field below R1 reaching level of medial fork; radial fork clearly distad of medial fork and around same level as CuA; outlines of R<sub>5</sub> and M<sub>4</sub> more strongly sclerotised than other veins; origin of R<sub>5</sub> with dark spot; jugum broadly angular U-shaped.</p><p><bold>Terminalia</bold> (Fig. <xref ref-type="fig" rid="F7666120">1</xref>D, E) symmetrical, hypandrium with only anterior and posterior margin sclerotised, glabrous or membranous medially; gonocoxites reniform with parabasal process broadly triangular, meeting medially; single band of setae present, covering medial 5<sup>th</sup>, gonocoxal condyles with triangular plate laterally and narrow strip-like plate medially; gonostyli bluntly acuminate, covered in spiniform sensilla, with subapical trichiform sensilla nearly the length of broad gonostylar base; aedeagus with basiphallus short, about a third of length of distiphallus, divided into two phallomeres that fuse after a drop-shaped basal aperture, forming long parallel-sided rod-like distiphallus; parameres elongate curved subtriangular with lateral margins concave and mesal margins convex, blunt apically, basally with small pointed lateral processes; aedeagus reaching further than parameres; epandrium (Fig. <xref ref-type="fig" rid="F7666120">1</xref>E) wider than long; anteroventral surface covered in hairs; subepandrial sclerite only discernible as submedian keel in specimen; surstylus cylindrical, apparently curved, apically with 6-7 tenacula in single transverse row; hypoproct mostly naked, but with distal margin finely pilose, M-shaped; epiproct subrectangular with rounded corners; proctiger laterally with small sclerites (vestigial cerci?) pointing towards surstyli.</p></tp:treatment-sec><tp:treatment-sec sec-type="Diagnosis"><title>Diagnosis</title><p>Can be recognised by the following combination of characters: radial fork distad of medial fork, hypandrium with large unsclerotised area medially, aedeagus parallel-sided with triangular parameres shorter than aedeagus, parameres with triangular basolateral expansions poorly developed, surstylus with 6 tenacula, gonostyle with subapical trichiform sensilla (see also key in <xref ref-type="bibr" rid="B7616907">Kvifte et al. 2016</xref>).</p></tp:treatment-sec><tp:treatment-sec sec-type="Etymology"><title>Etymology</title><p>From Latin <tp:taxon-name><tp:taxon-name-part taxon-name-part-type="genus" reg="Perithreticus"/><tp:taxon-name-part taxon-name-part-type="species" reg="neglectus">neglectus</tp:taxon-name-part></tp:taxon-name>, "overlooked", "neglected", referring to the specimen not being included in the initial revision of Afrotropical <tp:taxon-name><tp:taxon-name-part taxon-name-part-type="tribe">Psychodini</tp:taxon-name-part></tp:taxon-name> by <xref ref-type="bibr" rid="B7616889">Kvifte (2015)</xref>.</p></tp:treatment-sec><tp:treatment-sec sec-type="Distribution"><title>Distribution</title><p>Only known from the type locality in the Mazumbai Forest Reserve, West Usambara Mountains, Tanzania.</p></tp:treatment-sec><tp:treatment-sec><!--Section generated to contain objects referenced in tp:taxon-treatment.--><fig id="F7666120" position="float" orientation="portrait"><object-id xmlns:xlink="http://www.w3.org/1999/xlink" content-type="arpha" xlink:type="simple">D33ACB0A-46B2-594B-BA5D-460546FD731F</object-id><object-id xmlns:xlink="http://www.w3.org/1999/xlink" content-type="doi" xlink:type="simple">10.3897/BDJ.10.e81205.figure1</object-id><label>Figure 1.</label><caption><p>Morphological illustrations of <italic><tp:taxon-name><tp:taxon-name-part taxon-name-part-type="genus" reg="Perithreticus">Perithreticus</tp:taxon-name-part><tp:taxon-name-part taxon-name-part-type="species" reg="neglectus">neglectus</tp:taxon-name-part></tp:taxon-name></italic> sp. n. <bold>A</bold> head; <bold>B</bold> antenna; <bold>C</bold> wing; <bold>D</bold> gonopods, aedeagus and parameres; <bold>E</bold> epandrium and proctiger. Scale bars: 100 µm (A, B, D, E), 500 µm (C).</p></caption><graphic xmlns:xlink="http://www.w3.org/1999/xlink" xlink:href="bdj-10-e81205-g001.png" position="float" id="oo_638173.png" orientation="portrait" xlink:type="simple"><uri content-type="original_file" xlink:type="simple">https://binary.pensoft.net/fig/638173</uri></graphic></fig></tp:treatment-sec><ref-list><ref id="B7616907"><element-citation xmlns:xlink="http://www.w3.org/1999/xlink" publication-type="article" xlink:type="simple"><person-group person-group-type="author"><name name-style="western"><surname>Kvifte</surname><given-names>Gunnar Mikalsen</given-names></name><name name-style="western"><surname>Andersen</surname><given-names>Trond</given-names></name><name name-style="western"><surname>Hagenlund</surname><given-names>Linn Katrine</given-names></name><name name-style="western"><surname>González</surname><given-names>Orestes C. Bello</given-names></name></person-group><year>2016</year><article-title>Two new Neotropical species of <italic><tp:taxon-name><tp:taxon-name-part taxon-name-part-type="genus" reg="Perithreticus">Perithreticus</tp:taxon-name-part></tp:taxon-name></italic> Vaillant 1973 (<tp:taxon-name><tp:taxon-name-part taxon-name-part-type="order">Diptera</tp:taxon-name-part></tp:taxon-name>: <tp:taxon-name><tp:taxon-name-part taxon-name-part-type="family">Psychodidae</tp:taxon-name-part></tp:taxon-name>, <tp:taxon-name><tp:taxon-name-part taxon-name-part-type="subfamily">Psychodinae</tp:taxon-name-part></tp:taxon-name>)</article-title><source>Studies on Neotropical Fauna and Environment</source><volume>51</volume><issue>2</issue><fpage>121</fpage><lpage>127</lpage></element-citation></ref><ref id="B7616889"><element-citation xmlns:xlink="http://www.w3.org/1999/xlink" publication-type="article" xlink:type="simple"><person-group person-group-type="author"><name name-style="western"><surname>Kvifte</surname><given-names>Gunnar Mikalsen</given-names></name></person-group><year>2015</year><article-title>The Afrotropical genera of <tp:taxon-name><tp:taxon-name-part taxon-name-part-type="tribe">Psychodini</tp:taxon-name-part></tp:taxon-name>: Redefinition of the tribe, first Afrotropical record of <italic><tp:taxon-name><tp:taxon-name-part taxon-name-part-type="genus" reg="Perithreticus">Perithreticus</tp:taxon-name-part></tp:taxon-name></italic> Vaillant, 1973 and description of <italic><tp:taxon-name><tp:taxon-name-part taxon-name-part-type="genus" reg="Soeliella">Soeliella</tp:taxon-name-part></tp:taxon-name></italic> gen. nov. (<tp:taxon-name><tp:taxon-name-part taxon-name-part-type="order">Diptera</tp:taxon-name-part></tp:taxon-name>: <tp:taxon-name><tp:taxon-name-part taxon-name-part-type="family">Psychodidae</tp:taxon-name-part></tp:taxon-name>: <tp:taxon-name><tp:taxon-name-part taxon-name-part-type="subfamily">Psychodinae</tp:taxon-name-part></tp:taxon-name>)</article-title><source>Zootaxa</source><volume>3986</volume><issue>1</issue><fpage>115</fpage><lpage>126</lpage><pub-id pub-id-type="doi">10.11646/zootaxa.3986.1.6</pub-id></element-citation></ref></ref-list></tp:taxon-treatment>
